# Supplementary material for: Homo- and Heterosubtypic Immunity to Low Pathogenic Avian Influenza Virus Mitigates the Clinical Outcome of Infection with Highly Pathogenic Avian Influenza H5N8 Clade 2.3.4.4.b in Captive Mallards (Anas platyrhynchos)
Source: Pathogens. 2023 Jan 30;12(2):217. doi: 10.3390/pathogens12020217 (PMC9964785; doi:10.3390/pathogens12020217)
Supplement: Supplementary file 1 [file pathogens-12-00217-s001.zip › pathogens-2131962-supplementary-Table S1.xlsx]

## Sheet: Swabs
		number of RNA copies in 0,2 ml fluid (OS - oropharyngeal swans; CS - cloacal swabs)
Group	Number of bird	2 dpi OS	2 dpi CS	4 dpi OS	4 dpi CS	7 dpi OS	7 dpi CS	10 dpi OS	10 dpi CS	14 dpi OS	14 dpi CS
I (H5N8)	354	110194936	900189
I (H5N8)	355	51086248	143094	1.53476e+06	374710	128648	917647	4299.7	7094664
I (H5N8)	356	4.69703e+06	5950.46	15056433	30182.2	0	0	0	0	0	0
I (H5N8)	362	15594664	362883	11807542	228050
I (H5N8)	532	3996416	9023.78
I (H5N8)	533	49882968	413462	9980485	635045	136396	9736.16
I (H5N8)	564	31436020	223939
I (H5N8)	565	202566816	17614.1	11292716	176149	152491	78205.2	0	44789.2	0	0
I (H5N8)	567	8580983	25116.9	594241	0	0	0	0	0	0	0
I (H5N8)	568	30325242	564344	8662751	231408	22713.2	82891.4	17117.5	42455.1	143617	0
I (H5N8)	573	32400494	2605053	21022632	79604.8	10267.9	49553.6	0	0	0	0
I (H5N8)	576	5876728	9385792	4.6083e+06	280763
I (contact)	536	1.68341e+06	17258.8	49585276	4.24429e+06
I (contact)	570	3.45897e+06	2.85663e+06	515547680	3.45897e+06
I (contact)	574	4.38403e+06	58755.1	24486830	351102
II (H5N1+H5N8)	357	0	0	0	0	0	0	0	0	0	0
II (H5N1+H5N8)	358	0	0	19106.7	0	0	0	0	0	0	0
II (H5N1+H5N8)	360	0	0	0	0	0	0	0	0	0	0
II (H5N1+H5N8)	363	166185	0	14194	0	0	0	0	0	0	0
II (H5N1+H5N8)	364	0	0	0	0
II (H5N1+H5N8)	531	0	0	0	27582.1	0	0	0	0	0	0
II (H5N1+H5N8)	534	0	0	0	0	0	0	0	0	0	0
II (H5N1+H5N8)	535	13923.1	0	0	35566.3	0	0	3962.32	0	0	0
II (H5N1+H5N8)	566	0	0	0	19119.4
II (H5N1+H5N8)	569	0	0	0	21052.1	0	0	0	0	0	0
II (H5N1+H5N8)	571	0	0	0	20780.4	0	0	0	0	0	0
II (H5N1+H5N8)	575	1.21907e+06	65502.9	0	0	0	0	0	0	0	0
II (contact)	359	140700	0	13697488	341764	237966	355591	0	2718.21	0	2031.58
II (contact)	361	288509	0	1702583	279058	2.17477e+06	1.70339e+06	21080.6	1348.73	0	3126.78
II (contact)	365	0	80157464	2.60584e+06	5.22916e+06	92805.4	280326	1146.35	0	0	0
III (H3N8+H5N8)	449	637459	3526.08	38772068	11475.2	34465.2	1596.8	6031.76	0	0	0
III (H3N8+H5N8)	450	513854	16492.6	367012	48719.5	17589.5	10459.1	1605.7	1405.87	0	0
III (H3N8+H5N8)	452	104678	12017.2	1.33847e+06	47083.9	3580.33	3798.46	1790.29	3371.69	0	0
III (H3N8+H5N8)	453	835707	17137.8	4609080	43719	6211.36	187574	8276.58	0	0	0
III (H3N8+H5N8)	455	3.06237e+06	37925.1	564636	37597.3
III (H3N8+H5N8)	456	275977	0	290461	39927.6	6945.55	2739.21	0	1378.16	3490	0
III (H3N8+H5N8)	461	41521632	32916.8	4.87467e+06	10816.1	25295.8	22930.8	1403.01	5895.95	0	6850
III (H3N8+H5N8)	462	4.51516e+06	29933	77883.1	5462.52	11301.8	4158.95	4549.94	56592.6	2510	3510
III (H3N8+H5N8)	463	207209	3881.48	2.4037e+06	26542.4
III (H3N8+H5N8)	465	1.80405e+06	7553.04	16250234	237380	6657.38	1161.78	1690.8	1963.57	0	0
III (H3N8+H5N8)	466	5247.49	2353.07	1222220	750.475	5776.14	90970.8	1068.41	2503.19	0	0
III (H3N8+H5N8)	468	421830	3679.88	752686	2761.58	1750.55	1492.44	1198.82	0	0	0
III (contact)	458	5517.23	8320.95	2.42959e+06	764328	48498.3	118239	2857.3	1175.82	0	0
III (contact)	460	7245.82	7631.83	4.19758e+06	163917	75399.8	5798.9	3309.43	4662.32	17200	1590
III (contact)	464	14078.4	16173.9	71787	223450	203028	26411.7	853.03	12696.3	1040	4140

## Sheet: Organs
group I (H5N8) - number of RNA copies in 0,2 ml homogenate
organ:	4dpi (bird 362)	4dpi (bird 576)	14dpi (bird 356)	14 dpi (bird 565)	14 dpi (bird 567)	14 dpi (bird 573)	14 dpi (bird 355)	14 dpi (bird 568)
duodenum	3469057	3.18816e+06
jejunum	846063	963203					1008.65	11034
brain	2632234752	4441480704	147540	80155.8		260340	15629194	243158
kidney	981018	2.07096e+06				28271.2
lung	1.10277e+06	1.85796e+06						24000.9
heart	6.23959e+06	2.68958e+06					11652.3	11257.3
spleen	4.29768e+06	8005367	11857.4	9912.69	143696			2583.16
trachea	2.64107e+06	746350					4389.82	4627.28
pancreas	399360	7395234
liver	260670	34493.6
proventriculus	130381	475664					1279.34	20349.8
group II (H5N1+H5N8)
organ:	4 dpi (bird 364)	4 dpi (bird 566)	14 dpi (bird 531)	14 dpi (bird 534)	14 dpi (bird 361)	14 dpi (bird 358)	14 dpi (bird 357)	14 dpi (bird 359)	14 dpi (bird 360)	14 dpi (bird 363)	14 dpi (bird 365)	14 dpi (bird 535)	569 14 dpi	571 14 dpi
duodenum
jejunum
brain					34183.1			20215.9			39454.8
kidney
lung					2551.8
heart
spleen								3566.28		1422.02	1641.42
trachea
pancreas
liver
proventriculus	33.5247	34.2107						3723.34			8199.64
group III (H3N8+H5N8)
organ:	4 dpi (bird 455)	4 dpi (bird 463)	14 dpi (bird 461)	14 dpi (bird 462)	14 dpi (bird 449)	14 dpi (bird 453)	14 dpi (bird 456)	14 dpi (bird 468)	14 dpi (bird 450)	14 dpi (bird 452)	14 dpi (bird 465)	14 dpi (bird 466)
duodenum	394395	3426.56	6819.27		1281.02	1763.93			1460.89
jejunum	16954	15191.1
brain	29571.2	71027.5			13986.1
kidney	15549431	579323		3284.45					907.84
lung	452791	205252	403.364	956.863	2448.85	1203.01						1022.22
heart	378349	629430
spleen	528692	61124.6	8535.25	1431.96	2084.09	4346.45		5118.54	12224.5		1037.11	8507.46
trachea	45045.1	589977	1912.65			2285.21			845.227			911.339
pancreas	35087.5	32064.1			2566.13
liver	194379	44818		3910.89	1720.26
proventriculus	25832626	68334.9	3136.72
